# Supplementary material for: A clarified position for solanum lycopersicum var. cerasiforme in the evolutionary history of tomatoes (solanaceae)
Source: BMC Plant Biol. 2008 Dec 20;8:130. doi: 10.1186/1471-2229-8-130 (PMC2657798; doi:10.1186/1471-2229-8-130)
Supplement: Additional file 2 — Cerasiforme and mixed core collections. This file provides a list of the different core collections for S. lycopersicum var. cerasiforme implemented with S. lycopersicum and S. pimpinellifolium. [file 1471-2229-8-130-S2.xls]

## Sheet: sheet1
individual code	Name	core collection size	Individual memberships for Kopt=4
			popA	popB	popC	popD
CR288	Criollo	8	0.004	0.322	0.48	0.194
CR1	Cervil	8	0.457	0.008	0.032	0.503
CR158	LA 2675	8	0.005	0.003	0.242	0.75
CR56	Wva 700	8	0.062	0.008	0.919	0.011
CR294	Phyra	8	0.398	0.139	0.14	0.324
CR151	LA 2137	8	0.013	0.004	0.972	0.01
CR267	Tiny tim	8	0.013	0.228	0.127	0.632
CR124	LA 1464	8	0.003	0.003	0.024	0.97
CR97	N° 347 Yablochnyi	24	0.006	0.006	0.97	0.018
CR130	LA 0172	24	0.004	0.364	0.526	0.107
CR250	Cherry VFNT	24	0.022	0.276	0.008	0.694
CR249	Cherry Gold	24	0.108	0.518	0.03	0.344
CR118	LA 1420	24	0.005	0.953	0.031	0.01
CR238	PI 129088	24	0.42	0.059	0.418	0.102
CR202	CGN 18399= PI 187002-1	24	0.023	0.961	0.007	0.009
CR199	tomate Richter's	24	0.99	0.004	0.003	0.003
CR106	LA 1204	24	0.148	0.292	0.534	0.026
CR76	N° 135 Green Gage	24	0.018	0.012	0.964	0.006
CR14	Clémentine	24	0.003	0.014	0.01	0.972
CR205	L. pimpinellifolium atypique, site 10 (F300045)	24	0.002	0.992	0.002	0.003
CR28	Plovdiv XXIVa	24	0.004	0.003	0.01	0.984
CR70	N° 2909 Lycopersicon sp.	24	0.98	0.014	0.003	0.003
CR271	Celsior	24	0.085	0.004	0.836	0.076
CR101	N° 884 Alagabotskii	24	0.003	0.004	0.978	0.014
CR287	Cisterno	32	0.003	0.004	0.835	0.158
CR279	Cerise Orange d'Uzès	32	0.24	0.019	0.02	0.721
CR274	Marpha n°2	32	0.003	0.003	0.733	0.261
CR58	Wva 106	32	0.726	0.262	0.005	0.007
CR152	LA 2307	32	0.003	0.016	0.973	0.008
CR122	LA 1456	32	0.004	0.004	0.987	0.005
CR149	LA 2095	32	0.004	0.504	0.387	0.105
CR244	Yellow Pear	32	0.003	0.007	0.944	0.046
CR123	LA 1461	64	0.004	0.138	0.849	0.01
CR117	LA 1388	64	0.003	0.003	0.971	0.023
CR110	LA 1307	64	0.342	0.006	0.603	0.049
CR108	LA 1231	64	0.371	0.016	0.237	0.375
CR98	N° 795 Pescio	64	0.003	0.003	0.981	0.012
CR93	N° 2257 Dikorastushii...	64	0.15	0.007	0.084	0.759
CR78	N° 2759 Enano	64	0.004	0.097	0.86	0.04
CR77	N°1565	64	0.003	0.003	0.984	0.009
CR102	N° 739	64	0.006	0.442	0.182	0.37
CR254	Farthest North	64	0.426	0.004	0.176	0.394
CR159	LA 2688	64	0.009	0.38	0.593	0.017
CR79	N° 933	64	0.004	0.004	0.529	0.463
CR296	Poire jaune	64	0.003	0.003	0.344	0.651
CR293	Costa Rica	64	0.006	0.082	0.23	0.682
CR292	8 bis	64	0.223	0.006	0.574	0.196
CR291	Pyriforme	64	0.003	0.003	0.775	0.218
CR284	cerise rose	64	0.15	0.006	0.021	0.823
CR280	Cerise du sud ouest n° 2	64	0.003	0.003	0.964	0.03
CR275	Cerise Ildi	64	0.003	0.003	0.796	0.198
CR153	LA 2308	64	0.004	0.003	0.984	0.009
CR256	Minibel	64	0.151	0.005	0.034	0.81
CR125	LA 1482	64	0.022	0.01	0.85	0.118
CR252	Droplet	64	0.261	0.003	0.012	0.724
CR240	L 285	64	0.196	0.008	0.425	0.371
CR236	PI 365923	64	0.213	0.01	0.084	0.694
CR234	Atom	64	0.251	0.006	0.01	0.734
CR253	Monplaisir	64	0.421	0.006	0.015	0.558
CR155	LA 2402	64	0.003	0.003	0.983	0.01
CR150	LA 2131	64	0.113	0.006	0.873	0.009
CR146	LA 1620	64	0.023	0.008	0.953	0.016
CR145	LA 1543	64	0.004	0.052	0.936	0.008
CR258	Ohmiya Suncherry	64	0.56	0.005	0.018	0.416
16 supplemetal individuals
individual code	Name	species		Individual memberships for Kopt=4
				popA	popB	popC	popD
CR2	Levovil	S. lycopersicum		0.2313	0.0056	0.0318	0.7314
CR4	M-82	S. lycopersicum		0.0637	0.004	0.0678	0.8644
CR31	Microtom	S. lycopersicum		0.0701	0.008	0.3374	0.5848
CR32	Moneymaker	S. lycopersicum		0.004	0.003	0.0115	0.9817
CR3	Ferum	S. lycopersicum		0.009	0.0097	0.007	0.9744
CR317	Heinz 1706	S. lycopersicum		0.003	0.003	0.0101	0.9833
CR129	LA0147	S. lycopersicum		0.004	0.0118	0.9708	0.0128
CR273	Orange cocktail	S. lycopersicum		0.0085	0.2805	0.0386	0.6725
CR94	Vir 1011	S. lycopersicum		0.0037	0.003	0.984	0.009
CR133	LA 0409	S. lycopersicum		0.0157	0.0049	0.9316	0.0482
CR203	LA1589	S. pimpinellifolium		0.0182	0.9744	0.0039	0.004
CR181	LA1602	S. pimpinellifolium		0.0637	0.8742	0.0416	0.0208
CRX	LA1840	S. chmielewskii		-	-	-	-
CR206	PI247087	S. habrochaites		-	-	-	-
CR207	LA716	S.pennelii		-	-	-	-
CR228	LA1401	S.chesmaniae		-	-	-	-
S. lycopersicum and S. pimpinellifolium accessions sampled with the M methods based on molecular and phenotypic data
individual code	Name	species		Individual memberships for Kopt=4
				popA	popB	popC	popD
CR20	San Marzano	S. lycopersicum		0.003	0.0039	0.3752	0.6181
CR134	LA0466	S. lycopersicum		0.1637	0.004	0.7113	0.1206
CR136	LA0473	S. lycopersicum		0.019	0.003	0.9557	0.0222
CR321	Edkawy	S. lycopersicum		0.004	0.004	0.0199	0.9717
CR341	Cra66	S. lycopersicum		0.1172	0.0984	0.1221	0.6619
CR354	Stupicke Polni Rane	S. lycopersicum		0.004	0.0058	0.2225	0.7675
CR359	Muchamiel	S. lycopersicum		0.003	0.003	0.0192	0.9749
CR62	LA1478	S.pimpinellifolium		0.004	0.5353	0.0573	0.4036
CR68	VIR108	S.pimpinellifolium		0.2468	0.1015	0.6293	0.0222
CR72	VIR2921	S.pimpinellifolium		0.4581	0.008	0.0549	0.479
CR75	VIR4156	S.pimpinellifolium		0.7889	0.005	0.0768	0.129
CR163	LA0400	S.pimpinellifolium		0.003	0.9589	0.0148	0.0228
CR164	LA0411	S.pimpinellifolium		0.1561	0.7051	0.0351	0.1035
CR169	LA1371	S.pimpinellifolium		0.007	0.9853	0.004	0.004
CR173	LA1547	S.pimpinellifolium		0.0512	0.9429	0.003	0.003
CR186	LA1689	S.pimpinellifolium		0.4563	0.5364	0.005	0.003
