# Supplementary material for: A clarified position for solanum lycopersicum var. cerasiforme in the evolutionary history of tomatoes (solanaceae)
Source: BMC Plant Biol. 2008 Dec 20;8:130. doi: 10.1186/1471-2229-8-130 (PMC2657798; doi:10.1186/1471-2229-8-130)
Supplement: Additional file 3 — Individuals information and SSR genotypes (n = 360). This file provides a list of all individual genotypic data for 20 SSR markers. [file 1471-2229-8-130-S3.xls]

## Sheet: Sheet1
individual code	Name	Genebank Origins	INRA Avignon database code	Species	geographical origina		SSR111	SSR14	SSR599	SSR52	SSR150	SSR248	SSR578b	SSR594	SSR47b	SSR22	SSR593	SSR327b	SSR26b	SSR20b	SSR45b	SSR70	SSR188	SSR117	SSR136	SSR66b
CR1	Cervil	INRA		S. lycopersicum var cerasiforme	NA	Cultivated	177177	167167	287287	191191	214214	248248	296296	293293	192192	218218	302302	145145	171171	151151	251251	113113	138138	240240	102102	183183
CR2	Levovil	INRA		S. lycopersicum	NA	Cultivated	185185	167167	287287	191191	214214	244244	296296	293293	194194	211211	302302	148148	177177	157157	251251	117117	136136	236236	102102	180180
CR3	Ferum	INRA		S. lycopersicum	NA	Cultivated	177177	167167	287287	191191	214214	240240	299299	293293	192192	218218	299299	148148	177177	151151	251251	117117	134134	240240	102102	183183
CR4	M-82	INRA		S. lycopersicum	NA	Cultivated	177177	176176	287287	191191	214214	244244	299299	293293	194194	211211	299299	148148	177177	157157	248248	117117	136136	240240	102102	183183
CR5	Mospomorist	INRA	T101372	S. lycopersicum	NA	Cultivated	181181	167167	275275	191191	214214	240240	299299	293293	192192	211211	299299	148148	177177	151151	251251	117117	136136	240240	102102	183183
CR6	Apeline	INRA		S. lycopersicum	NA	Cultivated	181181	167167	287287	191191	214214	244244	299299	293293	192192	211211	299299	148148	177177	151151	248248	117117	136136	240240	102102	183183
CR7	Apedice	INRA	T100037	S. lycopersicum	NA	Cultivated	181181	167167	287287	191191	214214	244244	299299	293293	194194	211211	299299	148148	177177	151151	248248	117117	138138	240240	102102	183183
CR8	Gardener's Delight	INRA	T100301	S. lycopersicum	NA	Cultivated	177177	167167	287287	191191	214214	240240	296296	293293	194194	218218	302302	148148	171171	151151	251251	117117	136136	236236	102102	183183
CR9	Sekaiichi	INRA	T101451	S. lycopersicum	NA	Cultivated	177177	167167	287287	191191	214214	244244	299299	293293	192192	211211	299299	148148	177177	151151	248248	117117	136136	236236	102102	183183
CR10	Coeur de Boeuf	INRA	T100182	S. lycopersicum	NA	Cultivated	177177	167167	287287	191191	214214	244244	299299	293293	192192	211211	302302	148148	177177	151151	248248	117117	136136	240240	102102	183183
CR11	Rodade	INRA	T100898	S. lycopersicum	NA	Cultivated	181181	170170	287287	191191	214214	248248	299299	293293	192192	211211	299299	148148	177177	157157	248248	117117	136136	240240	102102	183183
CR12	Saint Pierre	INRA	T100938	S. lycopersicum	NA	Cultivated	181181	167167	287287	191191	214214	248248	299299	293293	192192	211211	299299	148148	177177	151151	251251	111111	136136	240240	102102	183183
CR13	Claudine	INRA	T101765	S. lycopersicum	NA	Cultivated	181181	167167	287287	191191	214214	244248	299299	293293	192192	211211	299299	148148	177177	151151	251251	117117	136136	240240	102102	183183
CR14	Clémentine	INRA	T101599	S. lycopersicum var cerasiforme	NA	Cultivated	177177	167167	287287	191191	214214	240240	299299	293293	194194	211211	299299	148148	177177	151151	248248	121121	136136	240240	102102	183183
CR15	Flora Dade	INRA	T100277	S. lycopersicum	NA	Cultivated	179179	167167	287287	191191	214214	248248	299299	293293	192192	211211	299299	148148	177177	157157	248248	117117	136136	240240	102102	183183
CR16	Leningradskij skorospelij	INRA	T100499	S. lycopersicum	NA	Cultivated	177177	167167	287287	191191	214214	250250	299299	293293	192192	211211	299299	148148	177177	151151	248248	119119	136136	240240	102102	183183
CR17	Philippino n°2	INRA	T100759	S. lycopersicum	NA	Cultivated	185185	170170	287287	191191	214214	244244	299299	293293	190190	211211	302302	148148	177177	151151	248248	113113	136136	240240	102102	183183
CR18	Poncette	INRA	T100806	S. lycopersicum	NA	Cultivated	177177	167167	287287	191191	214214	240240	299299	293293	192192	211211	299299	148148	177177	151151	248248	117117	136136	240240	102102	183183
CR19	Platense	INRA	T100788	S. lycopersicum	NA	Cultivated	177177	167167	287287	191191	214214	244244	299299	293293	192192	211211	299299	148148	177177	151151	248248	119119	136136	240240	102102	183183
CR20	San Marzano	INRA	T100944	S. lycopersicum	NA	Cultivated	181181	167167	287287	191191	214214	240240	299299	293293	192192	211211	299299	148148	177177	151151	251251	121121	136136	236236	102102	186186
CR21	Rio Grande	INRA	T100893	S. lycopersicum	NA	Cultivated	185185	167167	287287	191191	214214	244244	299299	293293	192192	218218	299299	148148	177177	157157	248248	117117	134134	240240	102102	183183
CR22	Marmande	INRA	T100534	S. lycopersicum	NA	Cultivated	177177	167167	287287	191191	214214	250250	299299	293293	192192	211211	299299	148148	177177	151151	248248	119119	136136	240240	102102	183183
CR23	Supermarmande	INRA	T101036	S. lycopersicum	NA	Cultivated	177177	167167	287287	191191	214214	250250	299299	293293	192192	211211	299299	148148	177177	151151	248248	119119	136136	240240	102102	183183
CR24	Vendor	INRA	T101134	S. lycopersicum	NA	Cultivated	181181	167167	287287	191191	214214	240240	299299	293293	192192	211211	299299	148148	177177	151151	248248	117117	136136	240240	102102	183183
CR25	VF145-7879	INRA	T101160	S. lycopersicum	NA	Cultivated	185185	167167	287287	191191	214214	248248	299299	293293	192192	211211	302302	148148	177177	157157	248248	117117	136136	240240	102102	183183
CR26	Wva63	INRA	T101204	S. lycopersicum	NA	Cultivated	181181	167167	287287	191191	214214	244244	299299	293293	192192	211211	299299	148148	177177	151151	248248	117117	136136	240240	102102	183183
CR27	Plovdivska Konserva	INRA	T100794	S. lycopersicum	NA	Cultivated	177177	167167	287287	191191	214214	244244	299299	287287	192192	211211	302302	148148	171171	151151	251251	113113	138138	240240	102102	183183
CR28	Plovdiv XXIVa	INRA	T100791	S. lycopersicum	NA	Cultivated	177177	167167	287287	191191	214214	244244	299299	293293	192192	211211	299299	148148	171171	151151	251251	113113	136136	240240	098098	183183
CR29	Justar	INRA	T100449	S. lycopersicum	NA	Cultivated	185185	167167	287287	191191	214214	248248	299299	293293	194194	218218	299299	148148	177177	157157	251251	117117	136136	240240	102102	183183
CR30	Severianin	INRA	T100978	S. lycopersicum	NA	Cultivated	177177	167167	287287	191191	214214	240240	299299	293293	192192	211211	299299	148148	177177	151151	251251	117117	136136	240240	102102	183183
CR31	Microtom	INRA	T101763	S. lycopersicum var cerasiforme	NA	Cultivated	185185	167167	287287	191191	214214	240240	299299	296296	194194	211211	299299	148148	177177	151151	254254	117117	136136	240240	102102	183183
CR32	Moneymaker	INRA	T100584	S. lycopersicum	NA	Cultivated	181181	167167	287287	191191	214214	240240	296296	293293	192192	211211	299299	148148	177177	151151	251251	117117	136136	240240	102102	183183
CR33	Monalbo	INRA	T100581	S. lycopersicum	NA	Cultivated	181181	167167	287287	191191	214214	240240	299299	293293	192192	211211	299299	148148	177177	151151	251251	117117	136136	240240	102102	183183
CR34	Motelle	INRA	T100597	S. lycopersicum	NA	Cultivated	181181	167167	287287	191191	214214	240240	296296	293293	192192	211211	299299	148148	177177	151151	251251	117117	136136	240240	102102	183183
CR35	Moboglan	INRA	T101359	S. lycopersicum	NA	Cultivated	181181	167167	287287	191191	214214	240240	299299	293293	192192	211211	299299	148148	177177	151151	251251	117117	136136	240240	102102	183183
CR36	Momor	INRA	T101360	S. lycopersicum	NA	Cultivated	181181	167167	287287	191191	214214	240240	299299	293293	192192	211211	299299	148148	177177	151151	251251	117117	136136	240240	102102	183183
CR37	Mogéor	INRA	T101373	S. lycopersicum	NA	Cultivated	181181	167167	287287	191191	214214	240240	299299	293293	192192	211211	299299	148148	177177	151151	251251	088088	136136	240240	102102	183183
CR38	Pistou	INRA		S. lycopersicum	NA	Cultivated	185185	167167	287287	191191	214214	244244	299299	293293	192192	218218	299299	148148	177177	157157	248248	117117	136136	240240	102102	183183
CR39	Cigalou	INRA	T100174	S. lycopersicum	NA	Cultivated	185185	167167	287287	191191	214214	244244	299299	293293	192192	218218	299299	148148	177177	151151	248248	113113	136136	240240	102102	183183
CR40	Coudoulet	INRA	T100192	S. lycopersicum	NA	Cultivated	185185	167167	287287	191191	214214	244244	299299	293293	192192	218218	299299	148148	177177	157157	248248	117117	136136	240240	102102	183183
CR41	Caraïbo	INRA	T100131	S. lycopersicum	NA	Cultivated	185185	167167	287287	191191	214214	248248	299299	293293	192192	211211	299299	148148	177177	151151	257257	117117	136136	240240	102102	183183
CR42	Blanche	INRA	T100069	S. lycopersicum	NA	Cultivated	181181	167167	287287	191191	214214	248248	299299	293293	192192	211211	302302	148148	177177	151151	251251	117117	136136	240240	102102	183183
CR43	Gold Nugget	INRA	T100324	S. lycopersicum	NA	Cultivated	177177	167167	287287	191191	214214	244244	299299	293293	194194	211211	299299	148148	171171	151151	251251	119119	136136	240240	099099	183183
CR44	High Crimson	INRA	T100389	S. lycopersicum	NA	Cultivated	181181	167167	287287	191191	214214	240240	299299	293293	192192	211211	299299	148148	177177	151151	251251	117117	136136	240240	102102	183183
CR45	Jaune Demi Lisse	INRA	T100436	S. lycopersicum	NA	Cultivated	177177	167167	287287	191191	214214	250250	299299	293293	192192	211211	299299	148148	177177	151151	248248	119119	136136	240240	102102	183183
CR46	Nagcarlan	INRA	T100602	S. lycopersicum	NA	Cultivated	185185	170170	287287	191191	214214	248248	299299	293293	192192	211211	302302	148148	177177	151151	248248	113113	136136	240240	102102	183183
CR47	Pêche	INRA	T100729	S. lycopersicum	NA	Cultivated	177177	167167	287287	191191	214214	242242	299299	293293	192192	211211	302302	148148	177177	151151	248248	113113	136136	240240	102102	183183
CR48	Yellow Pear	INRA	T101210	S. lycopersicum var cerasiforme	NA	Cultivated	181181	170170	287287	191191	214214	248248	299299	293293	194194	211211	299299	148148	177177	151151	248248	113119	136136	240240	102102	183183
CR49	Red Pear	INRA	T100875	S. lycopersicum var cerasiforme	NA	Cultivated	181181	170170	287287	191191	214214	248248	299299	293293	192192	211211	299299	148148	177177	151151	248248	121121	136136	240240	102102	183183
CR50	Sucrée à gros fruits	INRA	T101019	S. lycopersicum	NA	Cultivated	177177	176176	287287	191191	214214	232232	296296	293293	192192	218218	299299	148148	171171	151151	248248	117117	138138	240240	102102	183183
CR51	Vesuvio	INRA	T101142	S. lycopersicum	NA	Cultivated	177177	167167	287287	191191	214214	240240	299299	293293	194194	211211	302302	148148	177177	151151	251251	121121	136136	240240	102102	183183
CR52	Sweetie	INRA	T101041	S. lycopersicum var cerasiforme	NA	Cultivated	177177	167167	287287	191191	212212	240240	296296	293293	192192	218218	302302	148148	171171	151151	251251	113113	138138	236236	102102	183183
CR53	Poivron des Andes	INRA	T101560	S. lycopersicum	NA	Cultivated	177177	167167	287287	191191	214214	244244	299299	293293	194194	211211	299299	148148	177177	151151	251251	121121	136136	236236	102102	183183
CR54	Purple Kalabash	INRA	T101659	S. lycopersicum	NA	Cultivated	185185	170170	287287	191191	214214	244244	299299	293293	190190	211211	302302	148148	177177	151151	248248	113113	136136	240240	102102	183183
CR55	Ailsa Craig	INRA		S. lycopersicum	NA	Cultivated	177177	167167	287287	191191	214214	240240	299299	293293	194194	211211	302302	148148	177177	151151	251251	117117	136136	240240	102102	183183
CR56	Wva700	INRA	T300051	S. pimpinellifolium	NA	Wild species	177177	170170	287287	191191	214214	242242	299299	296296	194194	213213	299299	148148	177177	151151	241241	117117	136136	240240	102102	183183
CR57	L3708	INRA	T300106	S. pimpinellifolium	NA	Wild species	181181	179179	287287	191191	212212	236236	296296	287287	176176	218218	302302	148148	171171	151151	257257	102102	138138	236236	099099	180180
CR58	Wva106	INRA	T300102	S. pimpinellifolium	NA	Wild species	177177	173173	287287	191191	214214	238238	299299	293293	194194	211211	299299	148148	177177	151151	241241	121121	136136	240240	102102	183183
CR59	Hirsute	INRA	T300104	S. pimpinellifolium	NA	Wild species	177177	161161	287287	191191	217217	230230	296296	287287	218218	218218	299299	145145	171171	151151	254254	098098	136136	240240	099099	180180
CR60	LA0121	TGRC	T300012	S. pimpinellifolium	Peru	Wild species	177177	179179	287287	191191	212212	238238	296296	287287	176176	218218	299299	148148	171171	151151	254254	104104	134134	236236	099099	180180
CR61	LA1582	TGRC	T300098	S. pimpinellifolium	Peru	Wild species	177177	161161	287287	191191	212212	228228	296296	290290	190190	220220	302302	145145	171171	151151	254254	098098	134134	234234	099099	180180
CR62	LA1478	TGRC	T300097	S. pimpinellifolium	Peru	Wild species	177177	161161	287287	191191	214214	236236	296296	290290	216216	216216	290290	145145	171171	151151	251251	100100	136136	234234	100100	171171
CR63	63280	INRA	T300092	S. pimpinellifolium	NA	Wild species	177177	161161	287287	191191	214214	228228	296296	287287	220220	218218	299299	145145	171171	151151	257257	098098	134134	236236	100100	180180
CR64	66083	INRA	T300094	S. pimpinellifolium	NA	Wild species	181181	167167	287287	191191	209209	238238	299299	290290	202202	211211	302302	142148	177177	148148	248248	117117	136136	232232	099102	171171
CR65	64316	INRA	T300093	S. pimpinellifolium	NA	Wild species	177177	176176	287287	191191	212212	228228	299299	293293	192192	218218	302302	148148	171171	157157	257257	102102	138138	236236	100100	180180
CR66	Racemigerum			S. pimpinellifolium	NA	Wild species	177177	167167	287287	191191	214214	240240	299299	287287	176176	211211	299299	148148	171171	151151	254254	102102	138138	236236	098098	183183
CR67	VIR1018	VIR	T300013	S. pimpinellifolium	Italia	Cultivated	177177	176176	287287	191191	212212	240240	296296	287293	176176	218218	302302	145148	171171	151151	254254	119119	138138	236236	098098	180180
CR68	VIR108	VIR	T300014	S. pimpinellifolium	USA	Cultivated	177177	173173	287287	191191	212214	240240	296296	287287	176176	218218	302302	148148	171171	151151	254254	102102	138138	236236	098098	180180
CR69	VIR2863	VIR	T300015	S. pimpinellifolium	Czechoslovakia	Cultivated	181181	176176	287287	191191	212212	232232	296296	287287	176176	218218	302302	145145	171171	151151	254254	113113	138138	236236	098098	180180
CR70	VIR2909	VIR	T101700	S. lycopersicum var cerasiforme	Argentina	Cultivated	181181	167167	287287	191191	214214	240240	296296	290290	198198	218218	299299	148148	177177	151151	241241	121121	136136	236236	102102	183183
CR71	VIR2920	VIR	T300017	S. pimpinellifolium	Argentina	Cultivated	177177	173173	287287	191191	214214	240240	296296	287287	176176	218218	302302	148148	171171	151151	254254	102102	138138	236236	098098	180180
CR72	VIR2921	VIR	T300018	S. pimpinellifolium	Argentina	Cultivated	177177	173173	287287	191191	214217	240240	296296	287287	176176	218218	302302	148148	171171	151151	254254	102102	138138	236236	098098	180180
CR73	VIR3101	VIR	T101701	S. lycopersicum var cerasiforme	Czechoslovakia	Cultivated	177177	167167	287287	191191	214214	240240	299299	296296	192192	218218	302302	148148	171171	151151	254254	102102	138138	240240	098098	183183
CR74	VIR4053	VIR	T101702	S. lycopersicum var cerasiforme	Argentina	Cultivated	177177	173173	287287	191191	214214	240240	299299	287287	192192	218218	299299	148148	171171	151151	251251	115115	138138	240240	102102	183183
CR75	VIR4156	VIR	T101703	S. pimpinellifolium	Czechoslovakia	Cultivated	177177	173173	287287	191191	214214	240240	296296	296296	176176	218218	299299	148148	177177	151151	254254	121121	136136	236236	098098	183183
CR76	VIR135	VIR	T101704	S. lycopersicum var cerasiforme	deutchland	Cultivated	177177	167167	287287	191191	214214	248248	299299	293293	192192	211211	302302	148148	177177	151151	251251	117117	136136	240240	102102	183183
CR77	VIR1565	VIR	T101705	S. lycopersicum var cerasiforme	Peru	Cultivated	181181	167167	287287	191191	214214	240240	296299	287287	176176	218218	302302	145148	177177	151151	254254	104113	138138	236240	098100	180180
CR78	VIR2759	VIR	T101706	S. lycopersicum var cerasiforme	Argentina	Cultivated	177177	167167	287287	191191	214214	244244	299299	293293	194194	211211	302302	148148	177177	151151	241241	113113	136136	240240	102102	183183
CR79	VIR933	VIR	T101707	S. lycopersicum var cerasiforme	Uzbekistan	Cultivated	177177	171171	287287	191191	214214	238238	299299	293293	194194	211211	299299	148148	177177	151151	251251	117117	136136	240240	102102	183183
CR80	VIR914	VIR	T101708	S. lycopersicum var cerasiforme	India	Cultivated	185185	171171	287287	191191	214214	244244	299299	296296	192192	211211	302302	148148	177177	151151	241241	121121	136136	240240	102102	183183
CR81	VIR342	VIR	T101709	S. lycopersicum var cerasiforme	Mexico	Cultivated	173182	161170	287287	191191	214214	238238	299299	290290	192192	211211	302302	148148	177177	151151	229229	111111	136136	240240	102102	183183
CR82	VIR362	VIR	T101710	S. lycopersicum var cerasiforme	Guatemala	Cultivated	185185	167167	287287	191191	214214	244244	299299	290290	192192	211218	302299	148148	171177	157157	248251	113113	136136	240240	102102	183183
CR83	VIR749	VIR	T101711	S. lycopersicum var cerasiforme	Peru	Cultivated	177177	167167	287287	191191	214214	228228	299299	293293	176196	211211	302302	145145	171171	151151	248248	113113	136136	240240	102102	183183
CR84	VIR939	VIR	T101712	S. lycopersicum var cerasiforme	Peru	Cultivated	177185	161170	287287	191191	214214	244244	299299	293293	192192	211211	302302	148148	177177	151151	248251	111111	136136	240240	102102	183183
CR85	VIR996	VIR	T101713	S. lycopersicum var cerasiforme	Guatemala	Cultivated	177181	167176	287287	191191	212214	240240	299299	287287	176176	218218	302302	145145	177177	151151	254254	113113	136136	236236	098098	180180
CR86	VIR364	VIR	T101714	S. lycopersicum var cerasiforme	Guatemala	Cultivated	181181	170170	287287	191191	214214	244244	299299	293293	192192	211211	299299	148148	177177	151151	248248	115115	136136	240240	102102	183183
CR87	VIR350	VIR	T101715	S. lycopersicum var cerasiforme	Mexico	Cultivated	177177	170170	287287	191191	214214	248248	299299	293293	194194	211211	299299	148148	177177	151151	251251	117117	136136	240240	102102	183183
CR88	VIR697	VIR	T101716	S. lycopersicum var cerasiforme	Tunisia	Cultivated	181181	170170	287287	191191	214214	244244	299299	293293	194194	211211	299299	148148	177177	151151	241241	121121	136136	240240	102102	183183
CR89	VIR859	VIR	T101717	S. lycopersicum var cerasiforme	Denmark	Cultivated	177177	170170	287287	191191	214214	248248	299299	293293	194194	211211	302302	148148	177177	151151	248248	119119	136136	240240	102102	183183
CR90	VIR2448	VIR	T101718	S. lycopersicum var cerasiforme	deutchland	Cultivated	181181	170170	287287	191191	214214	244244	299299	293293	194194	211211	299299	148148	177177	151151	241241	121121	136136	240240	102102	183183
CR91	VIR416	VIR	F101719	S. lycopersicum var cerasiforme	Turkey	Cultivated	177177	176176	287287	191191	214214	238238	299299	290290	196196	211211	302302	148148	177177	151151	241241	119119	136136	240240	102102	183183
CR92	VIR2277	VIR	T101720	S. lycopersicum var cerasiforme	Russia	Cultivated	177177	170170	287287	191191	214214	238238	299299	293293	194194	211211	299299	148148	177177	151151	248248	119119	136136	240240	102102	183183
CR93	VIR2257	VIR	T101721	S. lycopersicum var cerasiforme	AZE	Cultivated	181181	171171	287287	191191	214214	238238	299299	296296	194194	211211	299299	148148	177177	151151	241241	113113	136136	240240	102102	183183
CR94	VIR1011	VIR	T101722	S. lycopersicum	Guatemala	Cultivated	181181	170170	287287	191191	214214	238238	299299	290290	192194	211211	299299	148148	177177	151151	229229	115115	136136	240240	102102	183183
CR95	VIR746	VIR	T101723	S. lycopersicum var cerasiforme	Peru	Cultivated	177177	167167	287287	191191	214214	248248	299299	293293	176176	211211	302302	148148	177177	151151	251251	113117	136136	240240	100102	183183
CR96	VIR797	VIR	T101724	S. lycopersicum var cerasiforme	USA	Cultivated	177177	170170	287287	191191	214214	238238	299299	293293	194194	211211	302302	148148	177177	151151	248248	121121	136136	240240	102102	183183
CR97	VIR347	VIR	T101725	S. lycopersicum var cerasiforme	Mexico	NA	181181	170170	287287	191191	214214	244244	299299	293293	194194	211211	299299	148148	177177	151151	248248	119119	136136	236236	102102	183183
CR98	VIR795	VIR	T101726	S. lycopersicum var cerasiforme	Peru	Cultivated	177177	167167	287287	191191	214214	244244	299299	293293	194194	218218	302302	148148	171171	151151	254254	117117	136136	240240	102102	183183
CR99	VIR744	VIR	T101727	S. lycopersicum var cerasiforme	Peru	Cultivated	177177	167167	287287	191191	214214	246246	299299	293293	194194	211211	302302	148148	177177	151151	257257	119119	136136	240240	102102	183183
CR100	VIR341	VIR	T101728	S. lycopersicum var cerasiforme	Cuba	Cultivated	177177	170170	287287	191191	214214	242242	299299	293293	192192	211211	302302	148148	177177	151151	242242	111111	136136	240240	102102	183183
CR101	VIR884	VIR	T101730	S. lycopersicum var cerasiforme	India	Cultivated	181181	170170	287287	191191	214214	244244	299299	293293	194194	211211	299299	148148	177177	151151	242242	113113	136136	240240	102102	183183
CR102	VIR739	VIR	TF101731	S. lycopersicum var cerasiforme	Peru	Cultivated	177177	170170	287287	191191	214214	244244	299299	293293	194194	211211	302302	148148	177177	151151	257257	119119	136136	240240	102102	183183
CR103	LA0148	TGRC	T101845	S. lycopersicum var cerasiforme	Honduras	Cultivated	177177	170170	287287	191191	214214	242242	299299	293293	192192	211211	302302	148148	177177	151151	248248	130130	136136	240240	102102	183183
CR104	LA0292	TGRC	T101307	S. lycopersicum var cerasiforme	Ecuador	Cultivated	177177	161161	287287	191191	214214	228228	299299	293293	196196	211211	302302	148148	171171	151151	248248	100117	136136	240240	099099	183183
CR105	LA1025	TGRC	T101847	S. lycopersicum var cerasiforme	Hawaii	Wild species	177177	170170	287287	191191	214214	238238	299299	296296	194194	211211	302302	148148	177177	151151	241241	121121	136136	240240	102102	183183
CR106	LA1204	TGRC	T101848	S. lycopersicum var cerasiforme	Guatemala	Wild species	177177	167167	287287	191191	214214	240244	299299	293293	194194	211211	299299	148148	171177	151151	229257	102113	136136	236240	102102	183183
CR107	LA1228	TGRC	T101849	S. lycopersicum var cerasiforme	Ecuador	Wild species	177177	167167	287287	191191	214214	244244	299299	293293	200200	211211	299299	148148	177177	151151	248248	119119	136136	240240	102102	183183
CR108	LA1231	TGRC	T101850	S. lycopersicum var cerasiforme	Ecuador	Wild species	177177	167167	287287	191191	214214	238248	299299	287287	196196	211211	302302	148148	171171	151151	241244	100100	136136	240240	098098	183183
CR109	LA1268	TGRC	T101851	S. lycopersicum var cerasiforme	Peru	Wild species	177177	173173	287287	191191	212212	238238	299299	293293	176176	211218	302302	148148	177177	151151	254254	102102	136136	236236	102102	183183
CR110	LA1307	TGRC	T101852	S. lycopersicum var cerasiforme	Peru	Wild species	177177	167167	287287	191191	214214	238238	299299	293293	192192	218218	299299	148148	171171	151151	257257	102102	136136	236236	102102	183183
CR111	LA1312	TGRC	T101853	S. lycopersicum var cerasiforme	Peru	Wild species	173177	167167	287287	191191	214214	238240	299299	290293	192194	211211	299302	142148	177177	148151	248257	102117	136136	232236	102102	183183
CR112	LA1314	TGRC	T101854	S. lycopersicum var cerasiforme	Peru	Wild species	177177	167167	287287	191191	214214	238238	299299	293293	194194	218218	302302	148148	177177	151151	248248	102102	136136	236236	102102	180180
CR113	LA1320	TGRC		S. lycopersicum var cerasiforme	Peru	Wild species	177181	167167	287287	191191	214214	242242	299299	293293	192192	211211	299299	148148	171171	151151	248251	119119	136136	236236	102102	183183
CR114	LA1323	TGRC	T101855	S. lycopersicum var cerasiforme	Peru	Wild species	177177	167167	287287	191191	214214	244244	299299	293293	194194	218218	299299	148148	177177	151151	257257	113113	136136	236236	102102	183183
CR115	LA1338	TGRC	T101856	S. lycopersicum var cerasiforme	Ecuador	Wild species	177177	170170	287287	191191	214214	228228	299299	293293	192192	213213	302302	148148	177177	151151	241241	102102	136136	232232	102102	183183
CR116	LA1385	TGRC	T101857	S. lycopersicum var cerasiforme	Peru	Wild species	177177	161161	287287	191191	214214	238238	299299	287287	192192	213213	302302	148148	171171	151151	251251	102102	136136	236236	102102	171171
CR117	LA1388	TGRC	T101858	S. lycopersicum var cerasiforme	Peru	Wild species	177177	170170	287287	191191	214214	244244	299299	293293	194194	211211	302302	145145	177177	151151	257257	119119	136136	240240	102102	183183
CR118	LA1420	TGRC	T101859	S. lycopersicum var cerasiforme	Ecuador	Wild species	173173	170170	287287	191191	214214	244244	299299	290290	192192	211211	302302	148148	177177	148148	248248	113113	136136	240240	102102	183183
CR119	LA1425	TGRC	T101860	S. lycopersicum var cerasiforme	Colombia	Wild species	177177	167167	287287	191191	214214	248248	299299	293293	184184	211211	299299	148148	177177	151151	229229	113113	136136	240240	102102	183183
CR120	LA1429	TGRC	T101861	S. lycopersicum var cerasiforme	Ecuador	Wild species	173173	167167	275275	191191	214214	238238	299299	290290	206206	213213	302302	142142	171171	148148	244244	113113	136136	232232	099099	183183
CR121	LA1453	TGRC	T101862	S. lycopersicum var cerasiforme	Hawaii	Wild species	177177	170170	287287	191191	214214	238238	299299	296296	194194	211211	302302	148148	177177	151151	241241	121121	136136	240240	102102	183183
CR122	LA1456	TGRC	T101863	S. lycopersicum var cerasiforme	Mexico	Wild species	177177	167167	287287	191191	214214	238238	299299	293293	198198	213213	302302	148148	171171	151151	257257	113113	136136	240240	102102	171171
CR123	LA1461	TGRC	T101864	S. lycopersicum var cerasiforme	Philippines	Wild species	177177	167167	287287	191191	214214	244244	299299	290290	192192	213213	302302	148148	177177	151151	232232	117117	136136	240240	102102	183183
CR124	LA1464	TGRC	T101865	S. lycopersicum var cerasiforme	Honduras	Wild species	177177	170170	287287	191191	214214	238238	299299	296296	184184	211211	302302	148148	177177	151151	229229	121121	136136	238238	102102	183183
CR125	LA1482	TGRC	T101866	S. lycopersicum var cerasiforme	Malaysia	Wild species	177177	167170	287287	191191	214214	238248	299299	290293	190198	213213	299302	148148	177177	151151	232257	113113	136136	240240	102102	171183
CR126	LA0126	TGRC	T101886	S. lycopersicum	Ecuador	Cultivated	181181	167167	287287	191191	214214	248248	299299	293293	192192	211211	299299	148148	177177	151151	248248	117117	136136	240240	102102	183183
CR127	LA0134C	TGRC	T101887	S. lycopersicum	Peru	Cultivated	177177	167167	287287	191191	214214	244244	299299	293293	192192	211211	302302	148148	177177	151151	248248	119119	136136	240240	102102	180183
CR128	LA0146	TGRC	T101888	S. lycopersicum	Mexico	Cultivated	185185	170170	287287	191191	214214	244244	299299	293293	192192	211211	302302	148148	177177	151151	248248	119119	136136	240240	102102	180180
CR129	LA0147	TGRC	T101889	S. lycopersicum	Honduras	Cultivated	181181	167167	287287	191191	214214	240240	296296	293293	192192	211211	299299	148148	177177	151151	248248	117117	136136	240240	102102	183183
CR130	LA0172	TGRC		S. lycopersicum var cerasiforme	Bolivia	Cultivated	177177	170170	287287	191191	214214	244244	299299	293293	192192	211211	302302	148148	177177	151151	248248	119119	136136	240240	102102	183183
CR131	LA0358	TGRC	T101890	S. lycopersicum	Colombia	Cultivated	177177	167167	287287	191191	214214	228228	299299	293293	184184	211211	299299	148148	999999	151151	229229	113113	136136	240240	102102	183183
CR133	LA0409	TGRC	T101891	S. lycopersicum	Ecuador	Cultivated	173173	167167	287287	191191	214214	228228	299299	293293	200200	211211	299299	148148	177177	151151	269269	113113	136136	232232	102102	183183
CR134	LA0466	TGRC	T101892	S. lycopersicum	Chile	Cultivated	181181	167167	287287	191191	214214	244244	299299	293293	194194	218218	302302	148148	177177	151151	248248	113113	136136	240240	102102	183183
CR135	LA0468	TGRC	T101893	S. lycopersicum	Chile	Cultivated	177181	167170	287287	191191	214214	244244	299299	293293	192194	211218	299302	148148	177177	151151	229248	113113	136136	240240	102102	183183
CR136	LA0473	TGRC	T101894	S. lycopersicum	Peru	Cultivated	177177	167167	287287	191191	214214	244244	299299	293293	176176	211211	302302	148148	177177	151151	254254	111111	136136	240240	102102	183183
CR137	LA0477	TGRC	T101895	S. lycopersicum	Peru	Cultivated	177177	167167	287287	191191	214214	244244	299299	293293	192192	218218	299299	148148	177177	151151	248248	117117	136136	240240	102102	183183
CR138	LA1021	TGRC	T101896	S. lycopersicum	Brazil	Cultivated	182182	167167	287287	191191	214214	228228	299299	293293	192192	211211	302302	148148	177177	151151	248248	119119	136136	240240	102102	183183
CR139	LA1162	TGRC	T101897	S. lycopersicum	Cuba	Cultivated	181181	170170	287287	191191	214214	232232	299299	293293	192192	211211	299299	148148	177177	151151	241241	111111	136136	240240	102102	183183
CR140	LA1251	TGRC	T101898	S. lycopersicum	Ecuador	Cultivated	177177	167167	287287	191191	214214	240240	299299	293293	192192	211211	299299	148148	177177	151151	251251	117117	136136	240240	102102	183183
CR141	LA1286	TGRC	T101867	S. lycopersicum var cerasiforme	Peru	Wild species	177177	170170	287287	191191	214214	244244	299299	293293	194194	211211	299299	148148	177177	151151	241241	121121	136136	240240	102102	183183
CR142	LA1509	TGRC	T101868	S. lycopersicum var cerasiforme	Borneo	Wild species	177177	167170	287287	191191	214214	240240	299299	290293	194194	211213	299299	148148	177177	151151	248251	113117	136136	240240	102102	183183
CR143	LA1511	TGRC	T101869	S. lycopersicum var cerasiforme	Brazil	Wild species	177177	167171	287287	191191	214214	244244	299299	293293	194194	211211	299299	148148	177177	151157	251251	102117	136136	240240	102102	183183
CR144	LA1542	TGRC	T101870	S. lycopersicum var cerasiforme	Costa Rica	Wild species	177177	167167	287287	191191	214214	244248	299299	293293	192194	211211	299299	148148	177177	151157	248251	117117	136136	240240	102102	183183
CR145	LA1543	TGRC	T101871	S. lycopersicum var cerasiforme	Brazil	Wild species	181181	167167	287287	191191	214214	242242	299299	293296	192192	211211	299302	148148	177177	151151	241254	111115	136136	240240	102102	183183
CR146	LA1620	TGRC	T101872	S. lycopersicum var cerasiforme	Brazil	Wild species	181181	170170	287287	191191	214214	242242	299299	290296	192192	211213	302302	148148	177177	151151	232241	119119	136136	238240	102102	183183
CR147	LA1622	TGRC	T101873	S. lycopersicum var cerasiforme	Zambia	Wild species	181181	161161	287287	191191	214214	238238	299299	293293	194194	211211	302302	148148	177177	151151	241241	115119	136136	240240	102102	183183
CR148	LA2078	TGRC	T101874	S. lycopersicum var cerasiforme	Brazil	Wild species	177177	167167	287287	191191	214214	244244	299299	293293	194194	211211	302302	148148	177177	151151	254257	113113	136136	240240	102102	183183
CR149	LA2095	TGRC	T101875	S. lycopersicum var cerasiforme	Ecuador	Wild species	173173	170170	287287	191191	214214	234234	299299	293293	192192	211211	302302	148148	177177	151151	241241	113113	136136	240240	099099	183183
CR150	LA2131	TGRC	T101876	S. lycopersicum var cerasiforme	Ecuador	Wild species	173173	167167	287287	191191	214214	244244	299299	290290	192192	211211	299302	148148	171171	151151	241257	102113	136136	232240	102102	171183
CR151	LA2137	TGRC		S. lycopersicum var cerasiforme	Ecuador	Wild species	173173	170170	287287	191191	214214	234234	299299	293293	202202	213213	299299	148148	177177	151151	251251	102102	136136	232232	102102	183183
CR152	LA2307	TGRC		S. lycopersicum var cerasiforme	Peru	Cultivated	181181	170170	287287	191191	214214	244248	299299	293293	194194	211211	302302	148148	177177	151151	254254	113113	136136	236236	102102	183183
CR153	LA2308	TGRC	T101877	S. lycopersicum var cerasiforme	Peru	Wild species	181181	170170	287287	191191	214214	238238	299299	293293	192192	211211	302302	148148	177177	151151	241241	111111	136136	236236	102102	183183
CR154	LA2392	TGRC	T101878	S. lycopersicum var cerasiforme	Indonesia	Wild species	177177	167167	287287	191191	214214	242242	299299	290290	190190	213213	302302	148148	177177	151151	232232	119119	136136	240240	102102	183183
CR155	LA2402	TGRC	T101879	S. lycopersicum var cerasiforme	Brazil	Wild species	177177	170170	287287	191191	214214	244244	299299	293293	192192	211211	302302	148148	177177	151151	241241	115115	136136	238238	102102	183183
CR156	LA2619	TGRC	T101880	S. lycopersicum var cerasiforme	Peru	Wild species	177177	167167	287287	191191	214214	228228	299299	293293	194194	211211	302302	145145	177177	151151	257257	113113	136136	240240	102102	183183
CR157	LA2670	TGRC	T101881	S. lycopersicum var cerasiforme	Peru	Wild species	177177	170170	287287	191191	214214	238238	299299	296296	192192	211211	299299	148148	177177	151151	241241	121121	136136	240240	102102	183183
CR158	LA2675	TGRC	T101882	S. lycopersicum var cerasiforme	Peru	Wild species	177177	161161	287287	191191	214214	242242	299299	287287	198198	213213	302302	148148	171171	151151	257257	102102	136136	240240	102102	171171
CR159	LA2688	TGRC	T101883	S. lycopersicum var cerasiforme	Peru	Wild species	177177	167167	287287	191191	214214	238238	299299	293293	198198	213213	302302	148148	171171	151151	257257	113113	136136	240240	102102	171171
CR160	LA2703	TGRC	T101884	S. lycopersicum var cerasiforme	Sri Lanka	Cultivated	177177	167167	287287	191191	214214	244244	299299	293293	192192	211211	299299	148148	177177	157157	248248	117119	136136	240240	102102	183183
CR161	LA2709	TGRC	T101885	S. lycopersicum var cerasiforme	India	Wild species	177177	167170	287287	191191	214214	240240	299299	293293	194194	211211	299299	148148	177177	151151	248248	117117	136136	240240	102102	183183
CR162	LA0373	TGRC	T300167	S. pimpinellifolium	Peru	Wild species	181181	158158	287287	191191	214214	228228	296296	287287	208208	218218	293293	145145	171171	151151	251251	109109	136136	234234	098098	180180
CR163	LA0400	TGRC	T300168	S. pimpinellifolium	Peru	Wild species	177177	170170	287287	191191	214214	236236	296296	290290	194194	213213	302302	145148	171171	151151	254254	102102	136136	234234	100100	171171
CR164	LA0411	TGRC	T300169	S. pimpinellifolium	Ecuador	Wild species	177177	161161	287287	191191	214214	238238	299299	290290	198198	213213	296296	142142	171171	151151	254254	102102	136136	232232	102102	171171
CR165	LA1237	TGRC	T300172	S. pimpinellifolium	Ecuador	Wild species	173173	167167	287287	191191	212212	242242	299299	290290	198198	213213	299299	148148	171171	148148	260260	100100	136136	232232	102102	171171
CR166	LA1245	TGRC	T300173	S. pimpinellifolium	Ecuador	Wild species	177177	161161	287287	191191	206206	228228	296296	287290	176176	212212	299299	145145	177177	151151	251251	104104	134134	232232	102102	183183
CR167	LA1246	TGRC	T300174	S. pimpinellifolium	Ecuador	Wild species	173173	161161	287287	191191	214214	234238	299299	287287	200214	216216	302302	148148	171171	151151	260260	100100	136136	236236	100100	183183
CR168	LA1261	TGRC	T300175	S. pimpinellifolium	Ecuador	Wild species	173173	161161	284284	191191	212212	234234	299299	290290	196196	213213	302302	148148	171171	151151	241241	100100	136136	232232	099099	171171
CR169	LA1371	TGRC	T300177	S. pimpinellifolium	Peru	Wild species	177177	173173	287287	191191	212212	238238	296296	287287	230230	218218	302302	148148	171171	151151	254254	102102	138138	236236	098098	180180
CR170	LA1375	TGRC	T300178	S. pimpinellifolium	Peru	Wild species	177177	173173	287287	191191	212212	242242	296296	287287	210210	218218	302302	148148	171171	148148	244244	113113	138138	232232	098098	180180
CR171	LA1478	TGRC	T300179	S. pimpinellifolium	Peru	Wild species	177177	161161	287287	191191	214214	230230	299299	287287	198198	214214	290290	154154	171171	151151	254254	100100	134136	234236	100100	171171
CR172	LA1521	TGRC	T300180	S. pimpinellifolium	Peru	Wild species	177177	176176	287287	191191	212212	236236	296296	290290	202202	218218	302302	148148	171171	151151	251251	098098	138138	234234	098098	180180
CR173	LA1547	TGRC	T300181	S. pimpinellifolium	Ecuador	Wild species	173173	167167	287287	191191	212212	228228	299299	287287	196196	214214	302302	148148	171171	151151	260260	102102	136136	234234	102102	171171
CR174	LA1576	TGRC	T300182	S. pimpinellifolium	Peru	Wild species	177177	173173	287287	191191	212212	238238	296296	287287	176176	218218	302302	145145	171171	151151	254254	102102	138138	234234	100100	180180
CR175	LA1578	TGRC	T300183	S. pimpinellifolium	Peru	Wild species	177177	176176	287287	191191	217217	238238	299299	287290	220220	220220	290290	145145	171171	148148	254254	098098	134134	234234	100100	180180
CR176	LA1582	TGRC	T300184	S. pimpinellifolium	Peru	Wild species	181181	173173	287287	191191	217217	238238	296296	287287	202202	214214	290290	145145	171171	148151	244244	102111	136138	236240	099099	171171
CR177	LA1584	TGRC	T300185	S. pimpinellifolium	Peru	Wild species	173173	161173	287287	191191	210214	228236	296296	287287	206212	214214	299302	145145	171171	151157	251251	098098	134136	234240	099100	180183
CR178	LA1590	TGRC	T300187	S. pimpinellifolium	Peru	Wild species	177177	161170	287287	191191	212212	228228	296296	287287	194194	218224	302302	145145	171171	151151	254254	098098	134136	238238	100100	180180
CR179	LA1593	TGRC	T300188	S. pimpinellifolium	Peru	Wild species	177177	176176	287287	191191	214214	228228	296296	287287	216216	224224	302302	148148	171171	151151	257257	100100	134134	236236	098098	180180
CR180	LA1599	TGRC	T300189	S. pimpinellifolium	Peru	Wild species	177177	161161	287287	191191	212212	238238	296296	287287	214214	218218	299299	145145	171171	151151	254254	100100	136136	236236	099100	180180
CR181	LA1602	TGRC	T300190	S. pimpinellifolium	Peru	Wild species	181181	179179	287287	191191	214214	228228	999999	287287	176176	218218	302302	145145	171171	151151	238238	102102	138138	236236	100100	180180
CR182	LA1606	TGRC	T300191	S. pimpinellifolium	Peru	Wild species	179179	173173	287287	191191	212212	228228	296296	287287	216216	216216	302302	145145	171171	148148	244244	100100	138138	234234	099099	180180
CR183	LA1617	TGRC	T300192	S. pimpinellifolium	Peru	Wild species	173173	161161	287287	191191	217217	236240	296296	287287	194194	213216	299302	148148	171171	151151	269269	102120	134134	232234	102102	171171
CR184	LA1659	TGRC	T300193	S. pimpinellifolium	Peru	Wild species	177177	158158	287287	191191	214214	228228	296296	287287	210216	214214	296296	148148	171171	148148	251251	102102	134134	236236	099099	180180
CR185	LA1683	TGRC	T300194	S. pimpinellifolium	Peru	Wild species	177177	173173	287287	191191	214214	228228	299299	287287	188188	214214	293302	145145	171171	151151	254254	109109	136136	234234	099099	171171
CR186	LA1689	TGRC	T300195	S. pimpinellifolium	Peru	Wild species	177177	158158	287287	191191	214214	238238	299299	293293	200200	214214	293293	151151	171171	151151	254266	098098	134134	234234	100100	180183
CR187	LA1729	TGRC	T300196	S. pimpinellifolium	Peru	Wild species	179179	173173	287287	191191	212212	244246	296296	290290	192192	220220	302302	148148	171171	151151	254254	098098	138138	234234	099099	180180
CR188	LA1923	TGRC	T300197	S. pimpinellifolium	Peru	Wild species	177177	161161	287287	191191	212212	242242	296296	287287	198198	220220	302302	148148	171171	148148	254254	115115	138138	234234	098098	180180
CR189	LA1950	TGRC	T300198	S. pimpinellifolium	Peru	Wild species	177177	161161	287287	191191	212212	240242	296296	287287	206206	220220	302302	148148	171171	148148	999999	104104	136136	234234	098098	180180
CR190	LA2102	TGRC	T300199	S. pimpinellifolium	Ecuador	Wild species	173173	161161	287287	191191	214214	234234	299299	287287	216216	216216	302302	148148	171171	151151	260260	100100	136136	236236	099099	183183
CR191	LA2173	TGRC	T300200	S. pimpinellifolium	Peru	Wild species	177177	161161	287287	191191	214214	228228	299299	287287	204204	218218	302302	145145	171171	148148	248248	098098	134134	236236	099099	171171
CR192	LA2401	TGRC	T300201	S. pimpinellifolium	Peru	Wild species	177177	158158	287287	191191	214214	230230	296296	287287	999999	214214	296296	145145	171171	151151	251251	100100	134134	236236	098098	180180
CR193	LA2181	TGRC	T300202	S. pimpinellifolium	Peru	Wild species	173173	161161	287287	191191	214217	228228	296299	290290	188188	212212	302302	151151	171171	151151	244251	113113	134134	234234	099099	183183
CR194	LA2183	TGRC	T300203	S. pimpinellifolium	Peru	Wild species	177177	161161	284287	191191	214217	238238	299299	287287	200200	212218	302302	148148	171177	151151	251251	102102	136136	234236	099102	180180
CR195	LA2533	TGRC	T300204	S. pimpinellifolium	Peru	Wild species	182182	176176	287287	191191	212212	238238	296296	287287	176176	218218	296296	148148	171171	151151	257257	102102	138138	234234	100100	180180
CR196	LA2852	TGRC	T300205	S. pimpinellifolium	Ecuador	Wild species	174177	158167	287287	191191	214214	236236	299299	287287	200202	213214	299299	142142	171171	148151	244244	098109	136136	232236	099102	171180
CR197	CGN18401	CGN	T300206	S. pimpinellifolium	Ecuador	Wild species	173173	167167	287287	191191	209209	238238	299299	290290	202202	213213	302302	142142	177177	148148	244244	109109	136136	232232	099099	171171
CR198	Pimpinellifolium hirsute	INRA	T300104	S. pimpinellifolium	NA	Wild species	177177	161161	287287	191191	217217	230230	296296	287287	218218	218218	299299	145145	171171	151151	254254	098098	136136	240240	099099	180180
CR199	tomate Richter's	INRA	T101800	S. lycopersicum var cerasiforme	NA	NA	177177	170170	287287	191191	214214	242242	299299	296296	204204	213213	302302	148148	177177	151151	241241	119119	136136	240240	102102	183183
CR200	CGN15809	CGN	T300207	S. pimpinellifolium	Argentina	Wild species	177177	176176	287287	191191	214214	240240	296296	287287	176176	197218	302302	148148	171171	151151	254254	102102	138138	236236	098098	180180
CR201	CGN15811	CGN	T300211	S. pimpinellifolium	NA	Wild species	177177	167167	287287	191191	214214	240240	299299	296296	192192	197218	302302	148148	171171	151151	229254	102102	138138	240240	098098	183183
CR202	CGN18399	CGN	T300212	S. lycopersicum var cerasiforme	Guatemala	Cultivated	181181	167167	287287	191191	214214	238238	299299	290290	194194	211211	302302	148148	177177	151151	229229	113113	136136	236236	102102	183183
CR203	LA1589	TGRC	T300208	S. pimpinellifolium	Peru	Wild species	177177	164164	287287	191191	212212	228230	296296	287287	224224	213216	299299	145148	171171	148148	254254	102102	136136	234234	096100	180180
CR204	L. pimpinellifolium typique, site 10 (F300044)	INRA	T300044	S. pimpinellifolium	Peru	Wild species	177177	173173	287287	191191	212212	242242	296296	287287	180192	214214	293293	145145	171171	148148	244244	102102	136136	234234	099099	180180
CR205	L. pimpinellifolium atypique, site 10 (F300045)	INRA	T300045	S. lycopersicum var cerasiforme	Peru	Wild species	177177	176176	287287	191191	212212	248248	296296	287287	192192	216216	302302	145148	171171	157157	244244	117117	136136	240240	102102	180180
CR206	PI247087	USDA	T300131	S. habrochaites	Ecuador	Wild species	173173	167167	278278	185185	209209	222222	290290	282282	999999	206206	287287	170170	171171	148148	263263	123123	290290	250250	099099	168168
CR207	LA0716	TGRC	T300107	S. pennellii	Peru	Wild species	163163	158158	278278	201201	208208	218218	293293	272272	173173	207207	290290	159165	171171	148148	278278	088088	141143	232232	097097	170170
CR208	721404	INRA	T300095	S. pimpinellifolium	NA	Wild species	177177	161161	287287	191191	214214	228228	296296	287287	220220	218218	299299	145145	171171	151151	257257	098098	134134	236236	100100	180180
CR209	732292	INRA	T300096	S. pimpinellifolium	NA	Wild species	177177	161161	287293	191191	212212	234234	296296	290290	178178	214218	293299	145145	177177	151151	266266	098098	134134	234234	100100	180180
CR210	PI126410	USDA	T300100	S. pimpinellifolium	Peru	Wild species	177177	167167	287287	191191	214214	232232	299299	293293	176176	218218	290290	148148	177177	151151	241241	104104	136136	240240	099099	171171
CR211	LA1842	TGRC	T101354	S. pimpinellifolium	NA	Wild species	177177	164164	287287	191191	214217	238238	296296	290290	204220	218218	290290	145145	171171	148148	248275	098102	134134	234234	099100	180180
CR212	LA1843	TGRC	T101355	S. pimpinellifolium	NA	Wild species	177177	158158	287287	191191	214214	238238	296296	293293	192192	214214	287287	148148	171171	151151	229254	113113	138138	236236	102102	180180
CR213	LA1845	TGRC	T101356	S. pimpinellifolium	NA	Wild species	181181	176176	287287	191191	214214	238238	296296	287287	194194	218218	302302	148148	171171	151151	238238	111111	138138	236236	098098	180180
CR214	groseille jaune	INRA	T101522	S. pimpinellifolium	NA	Wild species	177177	173173	287287	191191	214214	240240	296296	287287	176176	218218	302302	148148	171171	151151	241241	121121	138138	240240	098098	183183
CR215	groseille rouge	INRA	T101523	S. pimpinellifolium	NA	Wild species	177177	173173	287287	191191	214214	240240	296296	287287	176176	197218	302302	148148	171171	151151	241241	121121	138138	240240	098098	180180
CR216	PI134417	USDA	T300143	S. habrochaites	Ecuador	Wild species	173173	167167	278278	185185	217217	218218	290290	282282	999999	205205	287287	999999	171171	148148	213213	104104	122136	250250	099099	168168
CR217	B	INRA	T300115	S. habrochaites	NA	Wild species	172172	167167	278278	185185	217217	222222	290290	284284	999999	206204	293293	169169	171171	148148	251251	098098	172174	250250	099099	168168
CR218	G1290	INRA	T300019	S. habrochaites	NA	Wild species	172172	167167	278278	185185	217217	222222	290290	284284	999999	210210	287287	145145	171171	148148	222251	104104	144144	250250	100100	174174
CR219	H 2	INRA	T300117	S. habrochaites	NA	Wild species	172172	164164	278278	185185	217217	212212	290290	276276	999999	194204	290290	999999	171171	148148	222222	092092	290290	246250	099099	999999
CR220	LA1777	TGRC	T300007	S. habrochaites	Peru	Wild species	172172	161161	278278	185185	208208	218218	290290	276282	999999	204204	287287	134185	171171	999999	263263	092092	140140	246248	097099	999999
CR221	PI 390660	USDA	T300133	S. habrochaites	Peru	Wild species	173173	161161	278278	185185	211211	220220	290290	276276	999999	208208	290290	134134	171171	148148	222260	094094	163163	248248	100100	171171
CR222	87610012	INRA	T300135	S. habrochaites	NA	Wild species	172172	164164	275275	185185	208208	218218	290290	276276	999999	204206	284290	134148	171171	148148	269269	094094	149149	248248	100100	171171
CR223	10496	INRA	T300147	S. habrochaites	NA	Wild species	172172	167167	278278	185185	208208	218222	290290	276276	999999	204206	287287	999999	171171	999999	263266	092111	148148	248248	097097	171171
CR224	LA1317	TGRC	T300023	S. chmielewskii	Peru	Wild species	175175	176176	275275	191191	206206	224230	296296	284284	176176	206206	296296	145145	171171	151154	216216	100100	163163	252252	097097	180180
CR225	LA1318	TGRC	T300024	S. chmielewskii	Ecuador	Wild species	173173	158158	275275	191191	208208	230230	296296	284284	176176	206206	296296	145145	171171	151154	216216	096096	147147	250250	097097	177177
CR226	LA1969	TGRC	T300065	S. chilense	Peru	Wild species	169169	152161	272278	191191	200200	222238	287287	275295	176176	205205	302302	160160	171171	154154	241248	098098	178178	242246	097097	174174
CR227	LA1971	TGRC	T300031	S. chilense	Peru	Wild species	169169	161161	272278	191191	200200	218222	287287	275286	176176	205205	293305	145160	171171	151151	254278	094094	130130	244244	097097	174174
CR228	LA1401	TGRC	T300067	S. galapagense	Ecuador	Wild species	173173	167167	287287	191191	214214	252252	302302	298298	204204	212212	299299	148148	171171	148148	263263	102102	136136	233233	099099	180180
CR229	LA1450	TGRC	T300166	S. cheesmaniae	Ecuador	Wild species	173173	167167	287287	191191	214214	254218	299299	293293	220220	212212	299299	148148	171171	148148	272275	100100	136136	234234	099099	180180
CR230	CMV sél INRA	INRA	T300070	S. peruvianum	NA	Wild species	174175	155155	275275	191191	204204	218220	299299	272287	176176	208211	287290	182182	171171	151154	248254	088088	144144	242244	099099	177177
CR231	PI126435	USDA	T300035	S. peruvianum	Peru	Wild species	171173	155155	284284	191191	200210	220224	296296	269269	173173	205205	302308	148182	171171	148151	260272	090094	134140	242244	100100	174174
CR232	Clayberg	INRA	T300062	S. pennellii	NA	Wild species	163163	158158	278278	204204	208208	218218	293293	272272	173173	196207	290290	159165	171171	148148	278278	088088	141141	232232	097097	171171
CR233	LA1321	TGRC		S. neorickii	Peru	Wild species	175175	164164	275275	191191	210210	218218	287287	284284	180180	206206	299299	145145	171171	148148	229229	094094	159159	250250	097097	174174
CR234	Atom	INRA	T100046	S. lycopersicum var cerasiforme		Cultivated	177177	167167	287287	191191	214214	240240	299299	293293	176176	211211	299299	148148	171171	151151	251251	117117	136136	240240	102102	180180
CR235	Blondköpchen	INRA	T100071	S. lycopersicum var cerasiforme		Cultivated	177177	167167	287287	191191	214214	240240	299299	293293	194194	211211	299299	148148	177177	151151	248248	121121	136136	240240	102102	183183
CR236	PI365923	USDA	T101737	S. lycopersicum var cerasiforme	Peru	Wild species	177177	167167	287287	191191	214214	240240	299299	293293	192192	211211	302302	148148	171171	151151	251251	119119	136136	236236	102102	183183
CR237	PI365925	USDA	T101738	S. lycopersicum var cerasiforme	Peru	Wild species	177177	161161	287287	191191	214214	228228	299299	293293	194194	213213	302302	148148	171171	151151	241241	113113	136136	236240	102102	183183
CR238	PI129088	USDA	T101740	S. lycopersicum var cerasiforme	Colombia	Cultivar	177181	158158	287287	191191	214214	228228	296296	293293	176176	211218	299299	148148	177177	151151	254254	113113	136136	236236	102102	183183
CR239	Chello yellow Cherry	INRA	T101741	S. lycopersicum var cerasiforme		Cultivated	177177	167167	287287	191191	214214	240244	299299	293293	192192	211211	302302	148148	177177	151151	248251	117117	136136	240240	102102	183183
CR240	L285	INRA	T101743	S. lycopersicum var cerasiforme		Cultivated	185185	170170	287287	191191	214214	244244	299299	293293	176176	211211	299299	148148	171171	151151	251251	104104	136136	240240	102102	183183
CR241	SVS n° 1	INRA	T101747	S. lycopersicum var cerasiforme		Cultivated	177177	170170	287287	191191	214214	240240	299299	293293	196196	211211	302302	148148	177177	151151	248248	111111	136136	240240	102102	183183
CR242	cerise (-)	INRA	T101752	S. lycopersicum var cerasiforme		Cultivated	185185	167167	287287	191191	214214	240240	296296	287293	176176	211211	302302	148148	177177	151151	248254	102102	138138	236236	098098	180180
CR243	Yellow Pico	INRA	T101754	S. lycopersicum var cerasiforme		Cultivated	177177	170170	287287	191191	214214	244244	299299	293293	194194	211211	299299	148148	177177	151151	248248	119119	136136	240240	102102	183183
CR244	Yellow Pear	INRA	T101755	S. lycopersicum var cerasiforme		Cultivated	181181	170170	287287	191191	214214	248248	299299	293293	192192	211211	299299	148148	177177	151151	248248	113120	136136	240240	102102	183183
CR245	Cherita	INRA	T101512	S. lycopersicum var cerasiforme		Cultivated	177177	167167	287287	191191	214214	240240	296296	293293	194194	218218	302302	148148	171171	151151	251251	113117	136136	236236	098102	183183
CR246	Zucker Kleinfrüchtige Rote	INRA	T101762	S. lycopersicum var cerasiforme		Cultivated	177177	176176	287287	191191	212212	240240	296296	293293	192192	218218	302302	145145	171171	151151	248248	113113	138138	236236	102102	183183
CR247	Cerise Jaune	INRA	T100160	S. lycopersicum var cerasiforme		Cultivated	177177	167167	287287	191191	214214	248248	299299	293293	194194	211211	302302	148148	177177	151151	248248	113113	136136	240240	102102	183183
CR248	Cerise Rouge	INRA	T100161	S. lycopersicum var cerasiforme		Cultivated	177177	170170	287287	191191	214214	238238	299299	293293	194194	211211	302302	148148	177177	151151	248248	121121	136136	240240	102102	183183
CR249	Cherry Gold	INRA	T100167	S. lycopersicum var cerasiforme		Cultivated	177177	161161	287287	191191	212212	240240	299299	287287	194194	211211	299299	145145	177177	157157	257257	098098	134134	236236	100100	183183
CR250	Cherry VFNT	INRA	T100168	S. lycopersicum var cerasiforme		Cultivated	177177	167167	287287	191191	214214	240240	299299	293293	204204	211211	299299	148148	171171	157157	254254	117117	136136	240240	102102	171171
CR251	Cherry VFNT sp	INRA	T100169	S. lycopersicum var cerasiforme		Cultivated	177177	167167	287287	191191	214214	240240	299299	293293	192204	211211	299299	148148	171171	157157	257257	117117	136136	240240	100102	171171
CR252	Droplet	INRA	T100216	S. lycopersicum		Cultivated	177177	167167	287287	191191	214214	240240	299299	293293	192192	211211	299299	148148	177177	151151	254254	117117	138138	240240	098098	183183
CR253	Monplaisir	INRA	T100258	S. lycopersicum var cerasiforme		Cultivated	177177	167167	287287	191191	214214	240240	296296	293293	194194	218218	302302	148148	171171	151151	251251	117117	136136	236236	102102	183183
CR254	Farthest North	INRA	T100270	S. lycopersicum var cerasiforme		Cultivated	177177	167167	287287	191191	214214	240240	299299	293293	176176	211211	299299	148148	171171	151151	248248	119119	138138	236240	098102	180180
CR255	Florida Petite	INRA	T100293	S. lycopersicum var cerasiforme		Cultivated	177177	173173	287287	191191	214214	240240	299299	293293	194194	211211	299299	148148	177177	151151	254254	117117	138138	240240	098098	180180
CR256	Minibel	INRA	T100573	S. lycopersicum var cerasiforme		Cultivated	177177	173173	287287	191191	214214	240240	299299	293293	194194	218218	299299	148148	177177	151151	248248	117117	136136	240240	102102	183183
CR257	NC 2 C Cherry	INRA	T100575	S. lycopersicum var cerasiforme		Cultivated	177177	167167	287287	191191	214214	238238	299299	293293	192192	211211	299299	148148	177177	157157	248248	121121	136136	240240	102102	183183
CR258	Ohmiya Suncherry	INRA	T100650	S. lycopersicum var cerasiforme		Cultivated	177177	167167	287287	191191	214214	240240	296296	293293	192192	218218	302302	148148	171171	151151	251251	113113	138138	236236	102102	183183
CR259	Oregon Cherry	INRA	T100695	S. lycopersicum var cerasiforme		Cultivated	177177	167167	287287	191191	214214	244244	299299	293293	192192	218218	299299	148148	171171	151151	251251	117117	136136	240240	102102	183183
CR260	Osu 4014-4	INRA	T100701	S. lycopersicum var cerasiforme		Cultivated	177177	167167	287287	191191	214214	240244	299299	293296	176176	211211	299299	148148	177177	151157	248248	117117	136136	240240	102102	183183
CR261	Parteno (Italie)	INRA	T100716	S. lycopersicum var cerasiforme		Cultivated	177177	167167	287287	191191	214214	240240	299299	293293	192192	211211	299299	148148	177177	151151	248248	117117	136136	240240	102102	183183
CR262	Prachtlow	INRA	T100816	S. lycopersicum var cerasiforme		Cultivated	177177	167167	287287	191191	214214	238238	299299	293293	194194	211211	299299	148148	177177	151151	248248	121121	136136	240240	097102	183183
CR263	Red Cherry Small	INRA	T100868	S. lycopersicum var cerasiforme		Cultivated	177177	167167	287287	191191	214214	238238	299299	293293	194194	211211	299299	148148	177177	151151	248248	121121	136136	240240	102102	183183
CR264	Red Plum	INRA	T100876	S. lycopersicum var cerasiforme		Cultivated	181181	170170	287287	191191	214214	244244	299299	293293	192192	211211	299299	148148	177177	151151	248248	113113	136136	240240	102102	183183
CR265	Red robin	INRA	T100878	S. lycopersicum var cerasiforme		Cultivated	177177	167167	287287	191191	214214	240240	299299	293293	194194	218218	302302	148148	177177	151151	257257	117117	136136	236236	100100	183183
CR266	Sub arctic Cherry	INRA	T101015	S. lycopersicum var cerasiforme		Cultivated	177177	167167	287287	191191	214214	248248	299299	293293	194194	213213	299299	148148	171171	151151	248248	117117	136136	240240	098098	183183
CR267	Tiny tim	INRA	T101062	S. lycopersicum var cerasiforme		Cultivated	177177	161161	287287	191191	214214	240240	299299	293293	194194	211211	299299	148148	177177	157157	257257	119119	134134	240240	100100	183183
CR268	Willamette Cherry	INRA	T101198	S. lycopersicum var cerasiforme		Cultivated	177177	167167	287287	191191	214214	240240	299299	287287	190190	218218	299299	148148	171171	151151	251251	113113	136136	240240	099099	180180
CR269	Yellow Plum	INRA	T101211	S. lycopersicum var cerasiforme		Cultivated	177177	170170	287287	191191	214214	244244	299299	293293	194194	211211	299299	148148	177177	151151	248248	119119	136136	240240	102102	183183
CR270	Monita	INRA	T101227	S. lycopersicum var cerasiforme		Cultivated	181181	167167	287287	191191	214214	240240	296296	293293	192192	211211	299299	148148	177177	151151	251251	117117	136136	240240	102102	183183
CR271	Celsior	INRA	T101234	S. lycopersicum var cerasiforme		Cultivated	177177	167167	287287	191191	214214	240240	999999	293293	194194	211211	302302	148148	177177	151151	248248	121121	136136	240240	102102	183183
CR272	Peruvianum	INRA	T101812	S. lycopersicum		Cultivated	181181	167167	287287	191191	214214	244244	299299	293293	192192	211211	299299	148148	177177	157157	251251	117117	136136	240240	102102	183183
CR273	Orange Cocktail	INRA	T101825	S. lycopersicum		Cultivated	177177	167167	287287	191191	214214	228228	299299	293293	192204	211211	299299	148148	177177	148148	248248	098117	136136	236236	102102	183183
CR274	Marpha n°2	INRA	T101496	S. lycopersicum var cerasiforme		Cultivated	185185	170170	287287	191191	214214	245245	299299	296296	192192	211211	299299	148148	177177	151151	242242	113113	136136	240240	102102	183183
CR275	Cerise Ildi	INRA	T101517	S. lycopersicum var cerasiforme		Cultivated	182182	167167	287287	191191	214214	238238	299299	293293	194194	211211	299299	148148	177177	151151	248248	121121	136136	240240	102102	183183
CR276	Banjul 2	INRA	T101518	S. lycopersicum var cerasiforme		Cultivated	182182	167167	287287	191191	214214	245245	299299	293293	192192	211211	302302	148148	177177	157157	248248	113113	136136	240240	102102	183183
CR277	Mirabella	INRA	T101520	S. lycopersicum var cerasiforme		Cultivated	177177	167167	287287	191191	214214	240240	299299	293293	194194	211211	299299	148148	177177	151151	248248	121121	136136	240240	102102	183183
CR278	Uovetto di Grossetto	INRA	T101528	S. lycopersicum var cerasiforme		Cultivated	177177	167167	287287	191191	214214	245245	299299	293293	192192	211211	302302	148148	177177	151151	248248	119119	136136	240240	102102	183183
CR279	Cerise Orange d'Uzès	INRA	T101505	S. lycopersicum var cerasiforme		Cultivated	177177	167167	287287	191191	214214	209245	296296	293293	194194	211211	299299	148148	171171	151151	251251	117117	136136	236236	102102	183183
CR280	Cerise du sud ouest n° 2	INRA	T101504	S. lycopersicum var cerasiforme		Cultivated	177177	167167	287287	191191	214214	238238	299299	293293	194194	211211	299299	148148	177177	151151	248248	121121	136136	240240	102102	183183
CR281	Cerise du sud ouest n° 1	INRA	T101503	S. lycopersicum var cerasiforme		Cultivated	177177	167167	287287	191191	214214	240240	299299	293293	194194	211211	302302	148148	177177	151151	248248	121121	136136	240240	102102	183183
CR282	Cherry Belle	INRA	T101502	S. lycopersicum var cerasiforme		Cultivated	177177	167167	287287	191191	214214	240240	296296	293293	194194	218218	302302	148148	171171	151151	251251	113117	136138	236236	098098	183183
CR283	Cerise Brillante	INRA	T101500	S. lycopersicum var cerasiforme		Cultivated	177177	167167	287287	191191	214214	240240	296296	293293	194194	218218	302302	148148	171171	151151	251251	113113	138138	236236	102102	183183
CR284	cerise rose	INRA	T101499	S. lycopersicum var cerasiforme		Cultivated	177177	167167	287287	191191	214214	249249	299299	293293	194194	211211	299299	148148	171171	151151	248248	117117	136136	240240	098098	183183
CR285	Tondo Rossa Grappoli	INRA	T101614	S. lycopersicum var cerasiforme		Cultivated	177177	167167	287287	191191	214214	245245	299299	293293	192192	211211	302302	148148	177177	151151	248248	119119	136136	240240	102102	183183
CR286	Poc-poc	INRA	T101619	S. lycopersicum var cerasiforme		Cultivated	185185	170170	287287	191191	214214	245245	299299	296296	192192	211211	299299	148148	177177	151151	248248	113113	136136	240240	102102	183183
CR287	Cisterno	INRA	T101624	S. lycopersicum var cerasiforme		Cultivated	177177	167167	287287	191191	214214	245245	299299	293293	194194	211211	299299	148148	177177	151151	241241	119119	136136	242242	102102	183183
CR288	Criollo	INRA	T101625	S. lycopersicum var cerasiforme		Cultivated	174174	167167	287287	191191	214214	245245	299299	293293	192192	211211	299299	148148	171177	151151	241241	113113	134134	232232	099099	183183
CR289	Piguti Tamagoshi Nadi	INRA	T101673	S. lycopersicum var cerasiforme		Cultivated	185185	167167	287287	191191	214214	245245	299299	296296	192192	211211	299299	148148	177177	151151	248248	113113	136136	240240	102102	183183
CR290	Luteum	INRA	T101679	S. lycopersicum var cerasiforme		Cultivated	177177	170170	287287	191191	214214	240240	299299	293293	176176	211211	302302	148148	171171	151151	248248	113113	136136	240240	102102	183183
CR291	Pyriforme	INRA	T101681	S. lycopersicum var cerasiforme		Cultivated	182182	167167	287287	191191	214214	245245	299299	293293	194194	211211	302302	148148	177177	151151	241241	121121	136136	240240	102102	183183
CR292	8 bis	INRA	T101684	S. lycopersicum var cerasiforme		Cultivated	177182	170170	287287	191191	214214	240240	299299	287293	176194	218218	302302	148148	171171	151151	248248	121121	136136	240240	102102	183183
CR293	Costa Rica	INRA	T101508	S. lycopersicum var cerasiforme		Cultivated	177177	167167	287287	191191	214214	245245	299299	293293	202202	211211	299299	148148	177177	151151	251251	115115	136136	240240	102102	183183
CR294	Phyra	INRA	T101514	S. lycopersicum var cerasiforme		Cultivated	177177	167167	287287	191191	212212	228228	299299	293293	192192	220220	302302	148148	171171	151151	257257	104104	138138	240240	102102	183183
CR295	Poire rouge	INRA	T101525	S. lycopersicum var cerasiforme		Cultivated	182182	170170	287287	191191	214214	249249	299299	293293	192192	211211	299299	148148	177177	151151	248248	121121	136136	240240	102102	183183
CR296	Poire jaune	INRA	T101524	S. lycopersicum var cerasiforme		Cultivated	182182	170170	287287	191191	214214	249249	299299	293293	192192	211211	299299	148148	177177	151151	248248	119119	136136	240240	102102	183183
CR297	Montfavet 133-5	INRA	T101237	S. lycopersicum		Cultivated	182182	167167	287287	191191	214214	240240	299299	293293	192192	211211	299299	148148	177177	151151	251251	117117	136136	240240	102102	183183
CR298	College Abundant	INRA	T100185	S. lycopersicum		Cultivated	182182	167167	287287	191191	214214	249249	299299	293293	192192	211211	299299	148148	177177	157157	251251	117117	136136	240240	102102	183183
CR299	Scorpio	INRA	T100972	S. lycopersicum		Cultivated	182182	167167	287287	191191	214214	249249	299299	293293	192192	211211	299299	148148	177177	151151	248248	117117	134134	240240	102102	183183
CR300	Santa Cruz Gigante Resistente	INRA	T100962	S. lycopersicum		Cultivated	182182	167167	287287	191191	214214	243243	299299	293293	192192	211211	299299	148148	177177	151151	248248	119119	136136	240240	102102	183183
CR301	Angela Gigante I-5100	INRA	T100032	S. lycopersicum		Cultivated	182182	167167	287287	191191	214214	249249	299299	293293	192192	211211	299299	148148	177177	151151	248248	119119	136136	240240	102102	183183
CR302	Santa Cruz Samano	INRA	T100967	S. lycopersicum		Cultivated	182182	167167	287287	191191	214214	228228	299299	293293	192192	211211	302302	148148	177177	151151	248248	119119	136136	240240	102102	183183
CR303	Placero Lobulado	INRA	T100784	S. lycopersicum		Cultivated	177177	170170	287287	191191	214214	243243	299299	293293	192192	211211	302302	148148	177177	151151	248248	115115	136136	240240	102102	183183
CR304	Huando	INRA	T100407	S. lycopersicum		Cultivated	182182	167167	287287	191191	214214	249249	299299	293293	192192	211211	299299	148148	177177	151151	251251	111111	136136	240240	100100	183183
CR305	Coldset outdoor Seeder	INRA	T100184	S. lycopersicum		Cultivated	177177	167167	287287	191191	214214	240240	299299	293293	192192	211211	296299	148148	177177	151151	248248	117117	136136	240240	102102	183183
CR306	Ontario 798	INRA	T100660	S. lycopersicum		Cultivated	181181	167167	287287	191191	214214	240240	299299	293293	192192	211211	299299	148148	177177	151151	248248	117117	136136	240240	102102	183183
CR307	Pasionato	INRA	T100718	S. lycopersicum		Cultivated	182182	167167	287287	191191	214214	240240	299299	293293	192192	211211	299299	148148	177177	151151	251251	117117	136136	240240	102102	183183
CR308	Ping Pong	INRA	T100772	S. lycopersicum var cerasiforme		Cultivated	177177	167167	287287	191191	212212	249249	299299	293293	192192	218218	299299	145145	171171	151151	251251	117117	138138	236236	102102	183183
CR309	Summerdawn	INRA	T101022	S. lycopersicum		Cultivated	177177	167167	287287	191191	214214	240240	299299	293293	192192	211211	299299	148148	177177	157157	251251	117117	136136	240240	102102	183183
CR310	Vantage	INRA	T101125	S. lycopersicum		Cultivated	182182	167167	287287	191191	214214	240240	299299	293293	176176	211211	299299	148148	177177	151151	248248	117117	136136	240240	097102	183183
CR311	Veecrop	INRA	T101127	S. lycopersicum		Cultivated	177177	167167	287287	191191	214214	240240	299299	293293	192192	211211	299299	148148	177177	157157	251251	117117	136136	240240	102102	183183
CR312	Wisconsin A 55 VR	INRA	T101201	S. lycopersicum		Cultivated	181181	167167	287287	191191	214214	245245	299299	293293	192192	211211	299299	148148	177177	151151	251251	117117	136136	240240	102102	183183
CR313	Alexander 630818	INRA	T100018	S. lycopersicum		Cultivated	185185	167167	287287	191191	214214	249249	299299	287287	192192	211211	299299	148148	177177	151151	248248	088088	136136	240240	102102	183183
CR314	Beltsville 67B 833-1	INRA	T100060	S. lycopersicum		Cultivated	185185	167167	287287	191191	214214	249249	299299	293293	192192	211211	299299	148148	177177	157157	248248	117117	136136	240240	102102	183183
CR315	Burpee's Longkeeper	INRA	T100088	S. lycopersicum		Cultivated	177177	167167	287287	191191	214214	240240	299299	293293	192192	211211	299299	148148	177177	151151	251251	117117	136136	240240	102102	183183
CR316	Florida MH1	INRA	T100291	S. lycopersicum		Cultivated	177177	167167	287287	191191	214214	249249	299299	293293	192192	218218	299299	148148	177177	157157	251251	116116	134134	240240	102102	183183
CR317	Heinz 1706	INRA	T100369	S. lycopersicum		Cultivated	177177	167167	287287	191191	214214	240240	299299	293293	192192	211211	299299	148148	177177	151151	251251	117117	136136	240240	102102	183183
CR318	Purdue 135	INRA	T100841	S. lycopersicum		Cultivated	185185	167167	287287	191191	214214	249249	299299	293293	192192	211211	299299	148148	177177	999999	248248	116116	136136	240240	102102	183183
CR319	Rutgers	INRA	T100932	S. lycopersicum		Cultivated	182182	167167	287287	191191	214214	249249	299299	293293	192192	211211	299299	148148	177177	151151	251251	117117	136136	240240	102102	183183
CR320	Roodeplaat Albesto	INRA	T100911	S. lycopersicum		Cultivated	182182	167167	287287	191191	214214	240240	299299	293293	192192	211211	302302	148148	177177	151151	251251	117117	136136	240240	102102	183183
CR321	Edkawy	INRA	T100252	S. lycopersicum		Cultivated	185185	167167	287287	191191	214214	249249	299299	293293	192192	211211	302302	148148	177177	151151	248248	118118	136136	240240	102102	183183
CR322	Xeewel I navet	INRA	T101206	S. lycopersicum		Cultivated	177177	170170	287287	191191	214214	249249	299299	293293	192192	211211	302302	148148	177177	151151	251251	113113	136136	240240	102102	183183
CR323	Xina	INRA	T101252	S. lycopersicum		Cultivated	177177	167167	287287	191191	214214	249249	299299	293293	192192	211211	302302	148148	177177	151151	251251	113113	136136	236236	102102	183183
CR324	Fenhong Tianrou	INRA	T100271	S. lycopersicum		Cultivated	177177	167167	287287	191191	214214	245245	299299	293293	192192	211211	302302	148148	177177	157157	248248	111117	136136	240240	102102	183183
CR325	Heiyuanxuan 2-2	INRA	T100378	S. lycopersicum		Cultivated	182182	167167	287287	191191	214214	249249	299299	293293	192192	211211	299299	148148	177177	151151	241241	117117	136136	240240	102102	183183
CR326	Heiyuanxuan 2-3	INRA	T100379	S. lycopersicum		Cultivated	182182	167167	287287	191191	214214	249249	299299	293293	192192	211211	302302	148148	177177	151151	241241	116116	136136	240240	102102	183183
CR327	Hongmanao 144	INRA	T100401	S. lycopersicum		Cultivated	185185	167167	287287	191191	214214	245245	299299	293293	192192	218218	299299	148148	177177	151151	248248	117117	136136	236236	102102	183183
CR328	Qiangfeng	INRA	T100849	S. lycopersicum		Cultivated	182182	167167	287287	191191	214214	249249	299299	293293	176176	211211	299302	148148	177177	151151	257257	116116	136136	240240	102102	183183
CR329	Qianglimishou	INRA	T100855	S. lycopersicum		Cultivated	182182	167167	287287	191191	214214	249249	299299	293293	192192	211211	299299	148148	177177	157157	257257	117117	136136	240240	102102	183183
CR330	Guangyong	INRA	T100872	S. lycopersicum		Cultivated	185185	167167	287287	191191	214214	249249	299299	293293	192192	211211	299299	148148	177177	151151	248248	117117	136136	240240	102102	183183
CR331	Heimeiren	INRA	T100880	S. lycopersicum		Cultivated	177177	167167	287287	191191	214214	249249	299299	293293	192192	211211	299299	148148	177177	157157	251251	117117	136136	240240	102102	183183
CR332	Wei 12	INRA	T100889	S. lycopersicum		Cultivated	177177	167167	287287	191191	214214	249249	299299	293293	192192	211211	299299	148148	177177	157157	248248	111111	136136	240240	102102	183183
CR333	Pinguan 7	INRA	T100929	S. lycopersicum		Cultivated	182182	167167	287287	191191	214214	245245	299299	293293	192192	211211	299299	148148	177177	151151	248248	116116	136136	240240	102102	183183
CR334	Zaofen n°1	INRA	T101217	S. lycopersicum		Cultivated	185185	167167	287287	191191	214214	249249	299299	293293	192192	211211	299299	148148	177177	151151	251251	117117	136136	240240	102102	183183
CR335	Zongshu n° 5	INRA	T101232	S. lycopersicum		Cultivated	182182	167167	287287	191191	214214	249249	299299	293293	176176	211211	299299	148148	177177	151151	257257	117117	136136	240240	102102	183183
CR336	Lichun	INRA	T101245	S. lycopersicum		Cultivated	182182	167167	287287	191191	214214	249249	299299	293293	192192	211211	299299	148148	177177	157157	248248	117117	136136	240240	102102	183183
CR337	Kagome 6	INRA	T100452	S. lycopersicum		Cultivated	177177	170170	287287	191191	214214	249249	299299	293293	192192	218218	299299	148148	177177	151151	248248	117117	136136	240240	102102	183183
CR338	Kikko 413	INRA	T100480	S. lycopersicum		Cultivated	177177	167167	287287	191191	214214	249249	299299	293293	999999	211211	299299	148148	177177	151151	251251	117117	136136	240240	102102	183183
CR339	Ohmiya 163	INRA	T100649	S. lycopersicum		Cultivated	185185	167167	287287	191191	214214	245245	299299	293293	192192	211211	299299	148148	177177	151151	248248	111111	136136	240240	102102	183183
CR340	Kurihara	INRA	T101594	S. lycopersicum		Cultivated	185185	167167	287287	191191	214214	249249	299299	293293	192192	211211	299299	148148	177177	157157	248248	117117	136136	240240	102102	183183
CR341	Cra 66	INRA	T100194	S. lycopersicum		Cultivated	177185	167170	287287	191191	214214	240245	296299	293293	194198	211218	299302	148148	171177	151151	251251	102117	136136	236240	102102	183183
CR342	Taes n° 9	INRA	T101044	S. lycopersicum		Cultivated	177177	167167	287287	191191	214214	249249	299299	293293	192192	211211	299299	148148	177177	151151	251251	111111	136136	240240	102102	183183
CR343	Hisar Aun	INRA	T101243	S. lycopersicum		Cultivated	185185	167167	287287	191191	214214	240240	299299	293293	192192	211211	299299	148148	177177	151151	251251	117117	136136	240240	102102	183183
CR344	Pusa Ruby	INRA	T100844	S. lycopersicum		Cultivated	177177	167167	287287	191191	214214	240240	299299	293293	192192	211211	299299	148148	177177	151151	248248	117117	136136	240240	102102	183183
CR345	Buzau 22	INRA	T100092	S. lycopersicum		Cultivated	185185	167167	287287	191191	214214	249249	299299	293293	193193	211211	299299	148148	177177	151151	248248	117117	136136	240240	102102	183183
CR346	Buzau 1600	INRA	T100093	S. lycopersicum		Cultivated	185185	167167	287287	191191	214214	249249	299299	293293	999999	211211	299299	148148	177177	151151	248248	117117	136136	240240	102102	183183
CR347	Somesan	INRA	T100988	S. lycopersicum		Cultivated	177177	167167	287287	191191	214214	249249	299299	293293	194194	211211	302302	148148	177177	157157	251251	117117	136136	240240	102102	183183
CR348	Kecskemeti 476	INRA	T100463	S. lycopersicum		Cultivated	182182	167167	287287	191191	214214	240240	299299	293293	192192	211211	299299	148148	177177	151151	248248	116116	136136	240240	102102	183183
CR349	Hebros	INRA	T100349	S. lycopersicum		Cultivated	185185	167167	287287	191191	214214	249249	299299	293293	192192	211211	302302	148148	177177	157157	248248	117117	136136	240240	102102	183183
CR350	Marti	INRA	T100544	S. lycopersicum		Cultivated	185185	170170	287287	191191	214214	240240	299299	293293	192192	218218	299299	148148	177177	157157	251251	117117	136136	240240	102102	183183
CR351	Nesthäckchen	INRA	T100613	S. lycopersicum		Cultivated	177177	167167	287287	191191	214214	249249	299299	293293	192192	211211	302302	148148	177177	151151	248248	117117	136136	240240	102102	183183
CR352	Opus	INRA	T100690	S. lycopersicum		Cultivated	182182	167167	287287	191191	214214	240240	299299	293293	192192	211211	302302	148148	177177	151151	248248	117117	136136	240240	102102	183183
CR353	Orlowski	INRA	T100699	S. lycopersicum		Cultivated	177177	167167	287287	191191	214214	234234	299299	293293	192192	211211	299299	148148	177177	151151	251251	117117	136136	240240	102102	183183
CR354	Stupicke Polni Rane	INRA	T101013	S. lycopersicum		Cultivated	177177	167167	287287	191191	214214	245245	299299	293293	999999	211211	302302	148148	177177	151151	248248	119119	136136	240240	102102	183183
CR355	Doneckij 3/2-1	INRA	T100212	S. lycopersicum		Cultivated	177177	167167	287287	191191	214214	240240	299299	293293	192192	211211	299299	148148	177177	151151	251251	119119	136136	240240	102102	183183
CR356	Pridneprovskij Grasevidnyj	INRA	T100822	S. lycopersicum		Cultivated	182182	167167	287287	191191	214214	245245	299299	293293	192192	211211	299299	148148	177177	151151	251251	117117	136136	240240	102102	183183
CR357	De Colgar or. Espagne	INRA	T101622	S. lycopersicum		Cultivated	177177	167167	287287	191191	214214	245245	299299	293293	199199	211211	299299	148148	177177	151151	251251	123123	136136	240240	102102	183183
CR358	Montserrat	INRA	T101441	S. lycopersicum		Cultivated	182182	167167	287287	191191	214214	249249	299299	293293	192192	211211	302302	148148	177177	151151	248248	119119	136136	240240	102102	183183
CR359	Muchamiel	INRA	T100598	S. lycopersicum		Cultivated	182182	167167	287287	191191	214214	240240	299299	293293	194194	211211	299299	148148	177177	151151	248248	117117	136136	240240	102102	183183
CR360	Allongée Cornichon	INRA	T101541	S. lycopersicum		Cultivated	177177	167167	287287	191191	214214	240240	299299	293293	194194	211211	299299	148148	171177	151151	251251	117117	136136	240240	102102	183183
CR361	Cannery Row	INRA	T100129	S. lycopersicum		Cultivated	185185	167167	287287	191191	214214	245245	299299	293293	192192	218218	299299	148148	177177	157157	248248	117117	136136	240240	102102	183183
	a geographic origins are available only for known place prospection
	999 alleles are null allele
	INRA: Institut National de Recherche Agronomique
	VIR: Vavilov Research Institute of Plant Industry
	USDA: United State Department of Agriculture (North Central Regional Plant Introduction Station )
